# Supplementary material for: Early Detection Intervals for Evaluating Event-Based Surveillance System: Reference Dataset Development Study
Source: JMIR Public Health Surveill. 2026 May 5;12:e87030. doi: 10.2196/87030 (PMC13143157; doi:10.2196/87030)
Supplement: Multimedia Appendix 2 [file publichealth-v12-e87030-s002.xls]

## Sheet: Supplementary appendix 2 list_o
Country	WHO_region	WHO_member_state	Income_group	Sequencing_availability
Albania	EUR	Member state	UMCs	Moderate availability
Algeria	AFR	Member state	UMCs	High availability
Antigua and Barbuda	AMR	Member state	HICs	Moderate availability
Argentina	AMR	Member state	UMCs	High availability
Australia	WPR	Member state	HICs	High availability
Austria	EUR	Member state	HICs	High availability
Bahrain	EMR	Member state	HICs	High availability
Bangladesh	SEAR	Member state	LMCs	High availability
Belarus	EUR	Member state	UMCs	High availability
Belgium	EUR	Member state	HICs	High availability
Belize	AMR	Member state	UMCs	NA
Bosnia and Herzegovina	EUR	Member state	UMCs	Moderate availability
Brunei Darussalam	WPR	Member state	HICs	Moderate availability
Bulgaria	EUR	Member state	UMCs	High availability
Cambodia	WPR	Member state	LMCs	High availability
Cameroon	AFR	Member state	LMCs	High availability
Canada	AMR	Member state	HICs	High availability
Chile	AMR	Member state	HICs	High availability
China	WPR	Member state	UMCs	High availability
Colombia	AMR	Member state	UMCs	High availability
Costa Rica	AMR	Member state	UMCs	High availability
Croatia	EUR	Member state	HICs	High availability
Cyprus	EUR	Member state	HICs	High availability
Czechia	EUR	Member state	HICs	High availability
Democratic Republic of the Congo	AFR	Member state	LICs	High availability
Denmark	EUR	Member state	HICs	High availability
Djibouti	EMR	Member state	LMCs	Moderate availability
Dominican Republic	AMR	Member state	UMCs	Moderate availability
Ecuador	AMR	Member state	UMCs	High availability
Egypt	EMR	Member state	LMCs	High availability
Estonia	EUR	Member state	HICs	High availability
Eswatini	AFR	Member state	LMCs	Moderate availability
Finland	EUR	Member state	HICs	High availability
France	EUR	Member state	HICs	High availability
Gambia	AFR	Member state	LICs	High availability
Georgia	EUR	Member state	UMCs	NA
Ghana	AFR	Member state	LMCs	High availability
Greece	EUR	Member state	HICs	High availability
Guatemala	AMR	Member state	LMCs	Moderate availability
Haiti	AMR	Member state	LICs	Moderate availability
Hungary	EUR	Member state	HICs	High availability
Iceland	EUR	Member state	HICs	High availability
Indonesia	SEAR	Member state	LMCs	High availability
Iran (Islamic Republic of)	EMR	Member state	UMCs	High availability
Iraq	EMR	Member state	UMCs	Low availability
Ireland	EUR	Member state	HICs	High availability
Israel	EUR	Member state	HICs	High availability
Italy	EUR	Member state	HICs	High availability
Jamaica	AMR	Member state	UMCs	Moderate availability
Japan	WPR	Member state	HICs	High availability
Jordan	EMR	Member state	UMCs	High availability
Kazakhstan	EUR	Member state	UMCs	High availability
Kenya	AFR	Member state	LMCs	High availability
Kuwait	EMR	Member state	HICs	High availability
Latvia	EUR	Member state	HICs	High availability
Lebanon	EMR	Member state	UMCs	High availability
Lesotho	AFR	Member state	LMCs	Moderate availability
Lithuania	EUR	Member state	HICs	High availability
Luxembourg	EUR	Member state	HICs	High availability
Malawi	AFR	Member state	LICs	Moderate availability
Malaysia	WPR	Member state	UMCs	High availability
Maldives	SEAR	Member state	UMCs	Moderate availability
Mali	AFR	Member state	LICs	Moderate availability
Malta	EUR	Member state	HICs	High availability
Mauritius	AFR	Member state	UMCs	High availability
Mexico	AMR	Member state	UMCs	High availability
Mongolia	WPR	Member state	LMCs	Moderate availability
Montenegro	EUR	Member state	UMCs	Moderate availability
Morocco	EMR	Member state	LMCs	High availability
Mozambique	AFR	Member state	LICs	Moderate availability
Myanmar	SEAR	Member state	LMCs	NA
Nepal	SEAR	Member state	LICs	Moderate availability
Netherlands (Kingdom of the)	EUR	Member state	HICs	High availability
New Zealand	WPR	Member state	HICs	High availability
Nigeria	AFR	Member state	LMCs	High availability
Norway	EUR	Member state	HICs	High availability
Oman	EMR	Member state	HICs	High availability
Pakistan	EMR	Member state	LMCs	Moderate availability
Panama	AMR	Member state	UMCs	High availability
Paraguay	AMR	Member state	UMCs	Moderate availability
Peru	AMR	Member state	UMCs	High availability
Philippines	WPR	Member state	LMCs	High availability
Poland	EUR	Member state	HICs	High availability
Portugal	EUR	Member state	HICs	High availability
Qatar	EMR	Member state	HICs	High availability
Republic of Korea	WPR	Member state	HICs	High availability
Republic of Moldova	EUR	Member state	LMCs	NA
Romania	EUR	Member state	UMCs	High availability
Russian Federation	EUR	Member state	UMCs	High availability
Rwanda	AFR	Member state	LICs	High availability
Saint Vincent and the Grenadines	AMR	Member state	UMCs	NA
Saudi Arabia	EMR	Member state	HICs	High availability
Senegal	AFR	Member state	LICs	High availability
Serbia	EUR	Member state	UMCs	Moderate availability
Seychelles	AFR	Member state	HICs	NA
Singapore	WPR	Member state	HICs	High availability
Slovakia	EUR	Member state	HICs	High availability
Slovenia	EUR	Member state	HICs	High availability
South Africa	AFR	Member state	UMCs	High availability
Spain	EUR	Member state	HICs	High availability
Sri Lanka	SEAR	Member state	LMCs	High availability
Sudan	EMR	Member state	LMCs	NA
Sweden	EUR	Member state	HICs	High availability
Switzerland	EUR	Member state	HICs	High availability
Syrian Arab Republic	EMR	Member state	LMCs	Low availability
Thailand	SEAR	Member state	UMCs	High availability
Togo	AFR	Member state	LICs	Moderate availability
Trinidad and Tobago	AMR	Member state	HICs	High availability
Tunisia	EMR	Member state	LMCs	High availability
T√ºrkiye	EUR	Member state	UMCs	High availability
Uganda	AFR	Member state	LICs	High availability
Ukraine	EUR	Member state	LMCs	Moderate availability
United Kingdom of Great Britain and Northern Ireland	EUR	Member state	HICs	High availability
United States of America	AMR	Member state	HICs	High availability
Viet Nam	WPR	Member state	LMCs	High availability
Zambia	AFR	Member state	LMCs	Moderate availability
Zimbabwe	AFR	Member state	LICs	Moderate availability
